# Supplementary material for: Systematic Investigation of Structural, Morphological, Thermal, Optoelectronic, and Magnetic Properties of High-Purity Hematite/Magnetite Nanoparticles for Optoelectronics
Source: Nanomaterials (Basel). 2022 May 11;12(10):1635. doi: 10.3390/nano12101635 (PMC9144984; doi:10.3390/nano12101635)
Supplement: Supplementary file 1 [file nanomaterials-12-01635-s001.zip]

Archive with 1 entries (1 files):
- nanomaterials-1686896-supplementary.pdf
